# Supplementary material for: Seabirds shaped the expansion of pre-Inca society in Peru
Source: PLoS One. 2026 Feb 11;21(2):e0341263. doi: 10.1371/journal.pone.0341263 (PMC12893552; doi:10.1371/journal.pone.0341263)
Supplement: S1 Dataset — (XLSX) [file pone.0341263.s002.xlsx]

## Sheet: Sheet1
Samples		Associated radiocarbon dates
Context	Maize	Laboratory ID	Material	Process	14C age (BP) ± error	Collagen yield (%)	δ13C (‰)	δ15N (‰)	C:N (atomic)	Calibration notes	Marine ΔR	Calibrated age (95.4%)	Cal AD (median; unmodeled)	Modeled Age (95.4% hpd)	Cal AD (median; modeled)	References
UC-026 Tomb 2	PACH-253	UCIAMS-270830	Tooth	AMS, Ultrafiltration, >30kDa	675 ± 20	3	-11.1	12.5	3	100% SHCal20	—	1295-1395	1350	1295-1395	1350	This paper
UC-026 Tomb 1	PACH-252, 251	UCIAMS-270827	Tooth	AMS, Ultrafiltration, >30kDa	615 ± 20	2.8	-12	15.5	3.1	90% SHCal20, 10% Marine20	-32 ± 58 (Etayo-Cadavid et al. 2019)	1305-1480	1415	1320-1510	1425	This paper
UC-026 Tomb 18	MCV-210	UCIAMS-270825	Tooth	AMS, Ultrafiltration, >30kDa	745 ± 20	3.9	-10.6	13.2	3.1	100% SHCal20	—	1275-1380	1295	1275-1380	1295	This paper
UC-044 Tomb 1	PACH-275, 276	UCIAMS-180618	Bone	AMS, Ultrafiltration, >30kDa	475 ± 15	13.2	-12.9	15.7	3.5	90% SHCal20, 10% Marine20	-32 ± 58 (Etayo-Cadavid et al. 2019)	1440-1630	1520	1460-1625	1550	Bongers et al. 2022
UC-044 Tomb 1	PACH-275, 276	UCIAMS-180311	Reed	AMS, ABA extraction	395 ± 15	—	—	—	—	100% SHCal20	—	1460-1625	1550	1460-1625	1550	Bongers et al. 2022
UC-073 Tomb 5	PACH-262, 212, 213	UCIAMS-180318	Hair	AMS, ABA extraction (weak base)	545 ± 20	—	-12.3	15.4	3.9	90% SHCal20, 10% Marine20	-32 ± 58 (Etayo-Cadavid et al. 2019)	1395-1620	1450	1410-1620	1460	This paper
UC-018 Tomb 21	MCV-293	UCIAMS-180314	Hair	AMS, ABA extraction (weak base)	725 ± 15	—	-13.4	10.1	3.9	100% SHCal20	—	1280-1380	1315	1280-1385	1315	This paper
UC-018 Tomb 17	MCV-296	UCIAMS-180315	Hair	AMS, ABA extraction (weak base)	810 ± 15	—	-9.6	12.5	3.6	100% SHCal20	—	1225-1280	1250	1225-1280	1250	This paper
UC-008 Tomb 1	PACH-192, MCV-196	UCIAMS-226333	Tooth	AMS, Ultrafiltration, >30kDa	450 ± 20	5.7	-11.6349	15.1794	3.1	90% SHCal20, 10% Marine20	-32 ± 58 (Etayo-Cadavid et al. 2019)	1450-1640	1550	1450-1675	1570	Bongers et al. 2020
UC-008 Tomb 1	PACH-192, MCV-196	UCIAMS-226334	Tooth	AMS, Ultrafiltration, >30kDa	565 ± 20	6	-10.6959	15.7093	3.2	90% SHCal20, 10% Marine20	-32 ± 58 (Etayo-Cadavid et al. 2019)	1320-1615	1440	1400-1620	1445	Bongers et al. 2020
UC-008 Tomb 1	PACH-192, MCV-196	UCIAMS-180617	Bone	AMS, Ultrafiltration, >30kDa	465 ± 15	14.5	-10.9	14.9	3.2	90% SHCal20, 10% Marine20	-32 ± 58 (Etayo-Cadavid et al. 2019)	1445-1635	1535	1465-1630	1560	Bongers et al. 2022
UC-008 Tomb 1	PACH-192, MCV-196	UCIAMS-183465	Bone	AMS, Ultrafiltration, >30kDa	460 ± 15	12	-12	15.4	3.6	90% SHCal20, 10% Marine20	-32 ± 58 (Etayo-Cadavid et al. 2019)	1445-1635	1540	1465-1635	1560	Bongers et al. 2022
UC-008 Tomb 1	PACH-192, MCV-196	UCIAMS-155763	Reed	AMS, ABA extraction	385 ± 15	—	—	—	—	100% SHCal20	—	1460-1625	1565	1460-1625	1565	This paper
UC-008 Tomb 1	PACH-192, MCV-196	UCIAMS-155764	Reed	AMS, ABA extraction	350 ± 15	—	—	—	—	100% SHCal20	—	1505-1640	1560	1500-1640	1560	Bongers et al. 2022
Sector B Unit 1	MCV-180	UCIAMS-155762	Reed	AMS, ABA extraction	675 ± 15	—	—	—	—	100% SHCal20	—	1295-1395	1350	1295-1395	1350	This paper
Sector B Unit 1	MCV-180	UCIAMS-183268	Reed	AMS, ABA extraction	665 ± 15	—	—	—	—	100% SHCal20	—	1300-1395	1345	1300-1395	1345	This paper
Sector B Unit 1	MCV-180	UCIAMS-270835	Tooth	AMS, Ultrafiltration, >30kDa	895 ± 20	2.6	-11.1	9.7	3.1	100% SHCal20	—	1155-1260	1195	1155-1230	1195	This paper
UC-025 Tomb 8	MCV-250	UCIAMS-270826	Tooth	AMS, Ultrafiltration, >30kDa	745 ± 20	3.2	-10.9	13.8	3.1	100% SHCal20	—	1275-1380	1295	1275-1380	1295	This paper
UC-025 Tomb 8	MCV-250	UCIAMS-270829	Tooth	AMS, Ultrafiltration, >30kDa	735 ± 20	1.1	-10.3	14.9	3.1	90% SHCal20, 10% Marine20	-32 ± 58 (Etayo-Cadavid et al. 2019)	1280-1405	1345	1285-1405	1350	This paper
UC-025 Tomb 7	PACH-206	UCIAMS-184545	Reed	AMS, ABA extraction	370 ± 15	—	—	—	—	100% SHCal20	—	1495-1630	1565	1495-1630	1565	This paper
References
Bongers, J.L., Mejía, J.G., Harper, T.K., Seidensticker, S., 2022. Assembling the dead: human vertebrae-on-posts in the Chincha Valley, Peru. Antiquity 1–19.
Bongers, J.L., Nakatsuka, N., O’Shea, C., Harper, T.K., Tantaleán, H., Stanish, C., Fehren-Schmitz, L., 2020. Integration of ancient DNA with transdisciplinary dataset finds strong support for Inca resettlement in the south Peruvian coast. Proc. Natl. Acad. Sci. 117, 18359–18368.
Etayo-Cadavid, M.F., Andrus, C.F.T., Jones, K.B., Hodgins, G.W.L., 2019. Subseasonal variations in marine reservoir age from pre-bomb Donax obesulus and Protothaca asperrima shell carbonate. Chem. Geol. 526, 110–116.
