# Supplementary material for: Seabirds shaped the expansion of pre-Inca society in Peru
Source: PLoS One. 2026 Feb 11;21(2):e0341263. doi: 10.1371/journal.pone.0341263 (PMC12893552; doi:10.1371/journal.pone.0341263)
Supplement: S2 Dataset — (XLSX) [file pone.0341263.s003.xlsx]

## Sheet: CNS_MaizeAverages
Maize carbon, nitrogen, and sulfur averages for samples with a target weight of 1.0 mg for carbon and nitrogen analysis and 10 mg for sulfur analysis
SEIL#	Sample#	Site	Tomb	Median Date	Period	Sample Type	Mean d13C (‰, VPDB)	Mean d15N(‰, AIR)	Mean%WtC	Mean%WtN	Mean C:N	Mean C:N (Atomic)	Mean δ34S VCDT (‰)	Mean Total S (µg)	SDTotal S (µg)	Mean %S
SEIL–427+N65A1A51:M65A51:O65A1A51:M65A51:O66A51:P66	PACH–304	UC26	21	Unknown	Unknown	maize cob	–9.4±0.2 (n=3)	+21±0.5 (n=3)	41.9149	0.840796	49.8514	58.16	+3.8±0 (n=2)	5.02686	0.270191	0.05
SEIL–429	PACH–276	UC44	1	1550	Colonial	maize cob	–9.9±0.1 (n=2)	+17.2±0.4 (n=2)	39.4	0.7	56.2857	65.6667	+3.6±0.2 (n=2)	5.52708	0.102869	0.05
SEIL–430	PACH–251	UC26	1	1425	Inca	maize cob	–10.1±0 (n=3)	+19.5±0.2 (n=3)	44.3	0.4	110.75	129.208	NA	NA	NA	NA
SEIL–434	PACH–259	UC28	2	Unknown	Unknown	maize cob	–9.2±0.01 (n=3)	+21.4±0.1 (n=3)	43.014	1.05356	40.8274	47.632	+3.9±0 (n=2)	4.77411	0.0282829	0.05
SEIL–435	PACH–213	UC73	5	1460	Inca	maize cob	–10.1±0.1 (n=3)	+19.2±0.2 (n=3)	47.9	0.6	79.8333	93.1389	NA	NA	NA	NA
SEIL–441	MCV–250	UC25	8	1320	LIP	maize cob	–10.3±0 (n=2)	+18.9±0.0 (n=2)	42.6	0.7	60.8571	71	+1.9±0.3 (n=2)	4.13535	0.386896	0.04
SEIL–442	MCV–180	Sector B, Unit 1	NR	1295	LIP	maize cob	–9.5±0.01 (n=3)	+17.5±0.1 (n=3)	42.6073	1.16456	36.5866	42.6844	+3.6±0 (n=2)	17.6966	0.203501	0.18
SEIL–443	MCV–242	UC67	2	Unknown	Unknown	maize cob	–11.7±0.01 (n=3)	+20±0.1 (n=3)	42.1906	2.40529	17.5408	20.4642	NA	NA	NA	NA
SEIL–444	MCV–245	UC66	4	Unknown	Unknown	maize cob	–9.3±0.01 (n=3)	+14.6±0.1 (n=3)	40.3748	1.04128	38.7743	45.2366	NA	NA	NA	NA
SEIL–445	MCV–262	Unknown	Unknown	Unknown	Unknown	maize cob	–9.8±0 (n=3)	+18.6±0.8 (n=3)	42.8962	0.970109	44.2179	51.5876	NA	NA	NA	NA
SEIL–446	MCV–266	UC79	2	Unknown	Unknown	maize cob	–11.5±0.01 (n=3)	+24.1±0 (n=3)	44.7068	2.51931	17.7456	20.7032	+2.6±0 (n=2)	15.0101	1.29429	0.15
SEIL–447	MCV–267	UC79	2	Unknown	Unknown	maize cob	–9.9±0.01 (n=3)	+15.6±0.2 (n=3)	43.5255	0.852757	51.041	59.5478	NA	NA	NA	NA
SEIL–449	MCV–273	UC37	10	Unknown	Unknown	maize cob	–10.2±0.1 (n=2)	+23.8±0.5 (n=2)	44	0.9	48.8889	57.037	NA	NA	NA	NA
SEIL–450	MCV–293	UC18	21	1315	LIP	maize cob	–10.3±0.1 (n=2)	+23.3±0.4 (n=2)	35.68	0.997186	35.7807	41.7441	NA	NA	NA	NA
SEIL–452	MCV–295	UC18	4	Unknown	Unknown	maize cob	–9.4±0.0 (n=2)	+22.4±0.7 (n=2)	38.3	0.9	42.5556	49.6481	NA	NA	NA	NA
SEIL–454	MCV–308	UC37	14	Unknown	Unknown	maize cob	–10.0±0.01 (n=3)	+17.1±0.1 (n=3)	43.1429	1.16295	37.0979	43.2809	NA	NA	NA	NA
SEIL–455	MCV–311	UC67	5	Unknown	Unknown	maize cob	–9.9±0.2 (n=3)	+18.3±0.7 (n=3)	41.9832	1.37125	30.6168	35.7196	NA	NA	NA	NA
SEIL–456	MCV–279	UC48	37	Unknown	Unknown	maize cob	–10.2±0.01 (n=3)	+13.4±0.3 (n=3)	39.463	1.30455	30.2503	35.292	+3.7±0 (n=2)	7.34281	0.155027	0.07
SEIL–457	MCV–196	UC8	1	1545	Colonial	maize cob	–9.8±0.01 (n=3)	+20.1±0.1 (n=3)	36.8919	1.09978	33.5449	39.1357	NA	NA	NA	NA
SEIL–458	MCV–210	UC26	18	1295	LIP	maize cob	–9.6±0 (n=3)	+24.4±0.2 (n=3)	35.118	1.68798	20.8048	24.2723	+2.7±0 (n=2)	7.34291	0.106802	0.07
SEIL–459	MCV–254	UC26	37	Unknown	Unknown	maize cob	–9.7±0.01 (n=3)	+25.5±0.1 (n=3)	43.5883	1.51112	28.8451	33.6527	+3±0.1 (n=2)	10.1425	0.0131338	0.1
SEIL–460	MCV–256	UC27	2	Unknown	Unknown	maize cob	–10.2±0.01 (n=3)	+11.6±0.2 (n=3)	34.7158	0.852249	40.7344	47.5235	+3.2±0.1 (n=2)	6.08901	0.0780259	0.06
SEIL–461	MCV–257	UC27	2	Unknown	Unknown	maize cob	–8.7±0.01 (n=3)	+12.8±0.1 (n=3)	38.2659	0.876448	43.6603	50.937	+3.1±0.1 (n=2)	5.25265	0.154881	0.05
SEIL–462	MCV–302	UC26	19	Unknown	Unknown	maize cob	–9.2±0.2 (n=3)	+21.7±0.6 (n=3)	42.8455	0.806663	53.1145	61.9669	+5.7±0.5 (n=2)	3.56671	0.268468	0.04
SEIL–463	MCV–305	UC28	16	Unknown	Unknown	maize cob	–9.6±0 (n=3)	+23.5±0.1 (n=3)	43.975	1.01371	43.3802	50.6102	+5.4±0 (n=2)	5.10761	0.230477	0.05
SEIL–464	MCV–306	UC28	16	Unknown	Unknown	maize cob	–9.9±0 (n=3)	+21.1±0.3 (n=3)	44.4906	1.45856	30.503	35.5868	NA	NA	NA	NA
SEIL–436	PACH–192	UC8	1	1545	Colonial	maize cob	NA	NA	NA	NA	NA	NA	+5.6±0.1 (n=2)	1.97946	0.270651	0.02
Maize carbon, nitrogen, and sulfur averages for samples with a target weight of 0.4 mg for carbon and nitrogen analysis and 10 mg for sulfur analysis
SEIL#	Sample#	Site	Tomb	Median Date	Period	Sample Type	Mean d13C (‰, VPDB)	Mean d15N(‰, AIR)	Mean%WtC	Mean%WtN	Mean C:N	Mean C:N (Atomic)	Mean δ34S VCDT (‰)	Mean Total S (µg)	SDTotal S (µg)	Mean %S
SEIL–426+M48A31A41:L49	PACH–253	UC26	2	1350	LIP	maize cob	–10.3±0 (n=3)	+27.4±0.3 (n=3)	43.6571	2.09785	20.8104	24.2788	+4±0.2 (n=2)	6.27521	0.539109	0.06
SEIL–428	PACH–275	UC44	1	1550	Colonial	maize cob	–10.3±0 (n=3)	+10±0.3 (n=3)	38.6668	1.54596	25.0115	29.1801	+6.2±0.1 (n=2)	20.6572	5.94556	0.28
SEIL–432	PACH–262	UC73	5	1460	Inca	maize cob	–10.5±0.01 (n=3)	+19.8±0.4 (n=3)	41.0474	1.28452	31.9554	37.2814	NA	NA	NA	NA
SEIL–433	PACH–248	UC18	12	Unknown	Unknown	maize cob	–10.1±0 (n=3)	+17.4±0.4 (n=3)	41.411	1.13439	36.5052	42.5894	NA	NA	NA	NA
SEIL–437	PACH–206	UC25	7	1565	Colonial	maize cob	–10.5±0.01 (n=3)	+13.6±0.3 (n=3)	40.5043	1.188	34.0946	39.7771	NA	NA	NA	NA
SEIL–438	PACH–212	UC73	5	1460	Inca	maize cob	–11.2±0.2 (n=3)	+18.7±0.2 (n=3)	43.8991	1.33576	32.8644	38.3418	+4±0.1 (n=2)	7.3651	0.114294	0.1
SEIL–448	MCV–272	UC37	10	Unknown	Unknown	maize cob	–10.4±0 (n=3)	+25.1±0.1 (n=3)	41.7337	1.2448	33.5264	39.1142	+4.5±0 (n=2)	7.36232	0.432252	0.08
SEIL–451	MCV–294	UC18	4	Unknown	Unknown	maize cob	–10.3±0.01 (n=3)	+19.9±0.2 (n=3)	40.5021	1.59111	25.4552	29.6977	+3.3±0.1 (n=2)	7.83284	0.249185	0.08
SEIL–453	MCV–296	UC18	17	1250	LIP	maize cob	–10.3±0.01 (n=3)	+20.5±0.2 (n=3)	36.3858	2.11672	17.1897	20.0547	+3.3±0.2 (n=2)	17.4123	3.2117	0.18

## Sheet: CN_MaizeReplicates
All replicates of carbon and nitrogen for maize samples with a target weight of 1.0 mg
SEIL#	Replicate#	Sample#	Amount	d13C (‰, VPDB)	d15N(‰, AIR)	%WtN	%WtC	C:N
SEIL-427	SEIL-427	PACH-304	1.2	-9.4	20.8	0.9	41.9	48.4
SEIL-427	SEIL-427 r1	PACH-304	1.3	-9.2	21.7	0.8	41.6	52.7
SEIL-427	SEIL-427 r2	PACH-304	1	-9.5	20.7	0.9	42.2	48.7
SEIL-429	SEIL-429	PACH-276	1.2	-9.8	17.5	0.7	40.9	60.1
SEIL-429	SEIL-429-r1	PACH-276	1	-10	16.9	0.6	37.8	58.2
SEIL-430	SEIL-430	PACH-251	1.2	-10.1	19.7	0.4	42	102.1
SEIL-430	SEIL-430-r1	PACH-251	1.1	-10.1	19.6	0.5	49.1	102.9
SEIL-430	SEIL-430-r2	PACH-251	1.2	-10.1	19.3	0.4	41.9	105
SEIL-434	SEIL-434	PACH-259	1	-9.1	21.5	1.1	44	41.6
SEIL-434	SEIL-434 r1	PACH-259	1	-9.2	21.4	1	40.7	40.4
SEIL-434	SEIL-434 r2	PACH-259	0.9	-9.2	21.4	1.1	44.3	40.5
SEIL-435	SEIL-435	PACH-213	1.2	-10.2	19.1	0.6	44.8	76.1
SEIL-435	SEIL-435-r1	PACH-213	1.1	-10	19.4	0.6	52.2	84.7
SEIL-435	SEIL-435-r2	PACH-213	1	-10.2	19.1	0.6	46.7	77.5
SEIL-441	SEIL-441	MCV-250	1.1	-10.3	18.9	0.7	43	63.6
SEIL-441	SEIL-441-r1	MCV-250	1.2	-10.3	18.9	0.7	42.1	62.7
SEIL-442	SEIL-442	MCV-180	1	-9.5	17.6	1.2	42.3	36.1
SEIL-442	SEIL-442 r1	MCV-180	1.1	-9.4	17.5	1.1	41.8	36.6
SEIL-442	SEIL-442 r2	MCV-180	1	-9.5	17.4	1.2	43.7	37
SEIL-443	SEIL-443	MCV-242	1	-11.7	20	2.4	41.8	17.5
SEIL-443	SEIL-443 r1	MCV-242	1.2	-11.5	20.1	2.4	42.7	17.7
SEIL-443	SEIL-443 r2	MCV-242	1	-11.8	19.9	2.4	42	17.4
SEIL-444	SEIL-444	MCV-245	1.2	-9.2	14.8	1	39.9	38.6
SEIL-444	SEIL-444 r1	MCV-245	1.1	-9.4	14.5	1.1	41.2	38.5
SEIL-444	SEIL-444 r2	MCV-245	1.2	-9.2	14.5	1	40.1	39.3
SEIL-445	SEIL-445	MCV-262	1.1	-9.8	18.9	0.9	43.1	47.6
SEIL-445	SEIL-445 r1	MCV-262	1.1	-9.7	19.2	0.9	42.7	45.2
SEIL-445	SEIL-445 r2	MCV-262	1.1	-9.8	17.7	1.1	42.9	40.4
SEIL-446	SEIL-446	MCV-266	1.2	-11.4	24.1	2.5	44.3	17.9
SEIL-446	SEIL-446 r1	MCV-266	1.1	-11.4	24.1	2.5	45.2	17.8
SEIL-446	SEIL-446 r2	MCV-266	1	-11.6	24	2.5	44.6	17.5
SEIL-447	SEIL-447	MCV-267	1.1	-9.9	15.7	0.9	44.1	50.9
SEIL-447	SEIL-447 r1	MCV-267	1.2	-9.9	15.6	0.8	43.5	52
SEIL-447	SEIL-447 r2	MCV-267	1	-10	15.4	0.9	42.9	50.3
SEIL-449	SEIL-449	MCV-273	1.1	-10.1	24.1	0.9	46	50.6
SEIL-449	SEIL-449-r1	MCV-273	1	-10.2	23.4	0.9	41.9	49.3
SEIL-450	SEIL-450	MCV-293	1.1	-10.3	23	0.9	35.8	39.1
SEIL-450	SEIL-450-r1	MCV-293	1.1	-10.2	23.5	0.9	40.7	46
SEIL-452	SEIL-452	MCV-295	1.2	-9.4	22.4	0.8	42.7	50.5
SEIL-452	SEIL-452-r1	MCV-295	1.2	-9.4	22.3	0.8	42.3	54.1
SEIL-454	SEIL-454	MCV-308	1.1	-9.9	17.2	1.2	43.7	37.4
SEIL-454	SEIL-454 r1	MCV-308	1.1	-10	17.1	1.2	43.3	37
SEIL-454	SEIL-454 r2	MCV-308	1	-10.1	17	1.2	42.4	36.9
SEIL-455	SEIL-455	MCV-311	1.2	-9.8	17.6	1.5	43.1	29.7
SEIL-455	SEIL-455 r1	MCV-311	1.1	-10	18.2	1.4	40.5	28.5
SEIL-455	SEIL-455 r2	MCV-311	1.2	-9.7	19	1.2	42.4	34.2
SEIL-456	SEIL-456	MCV-279	1	-10.3	13.6	1.4	39.9	29.4
SEIL-456	SEIL-456 r1	MCV-279	1.2	-10.1	13.4	1.3	39.7	30.8
SEIL-456	SEIL-456 r2	MCV-279	1	-10.2	13.1	1.3	38.8	30.6
SEIL-457	SEIL-457	MCV-196	1.1	-9.8	20	1.1	37.6	33.4
SEIL-457	SEIL-457 r1	MCV-196	1.2	-9.8	20.2	1.1	36.7	34.1
SEIL-457	SEIL-457 r2	MCV-196	1	-9.9	20	1.1	36.4	33.2
SEIL-458	SEIL-458	MCV-210	1.1	-9.6	24.4	1.7	35.4	21.2
SEIL-458	SEIL-458 r1	MCV-210	1.1	-9.7	24.3	1.7	33.9	20.1
SEIL-458	SEIL-458 r2	MCV-210	1.1	-9.6	24.6	1.7	36	21.2
SEIL-459	SEIL-459	MCV-254	1	-9.9	25.5	1.5	42.7	28.3
SEIL-459	SEIL-459 r1	MCV-254	1.1	-9.6	25.6	1.5	44	29.5
SEIL-459	SEIL-459 r2	MCV-254	1.1	-9.7	25.3	1.5	44.1	28.7
SEIL-460	SEIL-460	MCV-256	1.1	-10.3	11.6	0.9	33.3	38.5
SEIL-460	SEIL-460 r1	MCV-256	1.1	-10.2	11.7	0.8	34.5	40.7
SEIL-460	SEIL-460 r2	MCV-256	1.1	-10.2	11.4	0.8	36.4	43
SEIL-461	SEIL-461	MCV-257	1.1	-8.6	12.9	0.9	37.9	44
SEIL-461	SEIL-461 r1	MCV-257	1.1	-8.7	12.8	0.9	37.8	43.8
SEIL-461	SEIL-461 r2	MCV-257	1	-8.7	12.8	0.9	39.1	43.2
SEIL-462	SEIL-462	MCV-302	1.1	-9.4	21.1	0.7	37.1	51.7
SEIL-462	SEIL-462 r1	MCV-302	1	-9.2	21.6	0.9	45.7	53.5
SEIL-462	SEIL-462 r2	MCV-302	1.2	-9	22.3	0.8	45.8	53.9
SEIL-463	SEIL-463	MCV-305	1	-9.5	23.3	1	44.4	42.9
SEIL-463	SEIL-463 r1	MCV-305	1.1	-9.5	23.6	1	43.3	43.9
SEIL-463	SEIL-463 r2	MCV-305	1	-9.6	23.6	1	44.1	43.4
SEIL-464	SEIL-464	MCV-306	1	-9.8	21.5	1.4	45.1	32.9
SEIL-464	SEIL-464 r1	MCV-306	1	-9.9	21	1.5	43.5	29.1
SEIL-464	SEIL-464 r2	MCV-306	1	-9.9	21	1.5	45	29.7
All replicates of carbon and nitrogen for maize samples with a target weight of 0.4 mg
SEIL#	Replicate#	Sample#	Amount	d13C (‰, VPDB)	d15N(‰, AIR)	%WtN	%WtC	C:N
SEIL-426	SEIL- 426	PACH-253	0.42	-10.2533	27.7336	1.99578	43.033	21.562
SEIL-426	SEIL- 426 r1	PACH-253	0.39	-10.2634	27.282	2.2433	45.9015	20.4616
SEIL-426	SEIL- 426 r2	PACH-253	0.43	-10.2948	27.1887	2.05446	42.0367	20.4612
SEIL-428	SEIL-428	PACH-275	0.39	-10.295	10.0478	1.55483	38.5209	24.7749
SEIL-428	SEIL-428 r1	PACH-275	0.37	-10.2299	9.65052	1.47826	35.3806	23.9339
SEIL-428	SEIL-428 r2	PACH-275	0.43	-10.2888	10.2276	1.60478	42.099	26.2334
SEIL-432	SEIL-432	PACH-262	0.43	-10.5756	20.1392	1.30235	40.7722	31.3067
SEIL-432	SEIL-432 r1	PACH-262	0.43	-10.391	19.8809	1.27455	41.5307	32.5846
SEIL-432	SEIL-432 r2	PACH-262	0.41	-10.5075	19.3811	1.27666	40.8394	31.9892
SEIL-433	SEIL-433	PACH-248	0.41	-10.1019	17.9013	1.21053	43.4371	35.8828
SEIL-433	SEIL-433 r1	PACH-248	0.42	-10.0409	17.3044	1.11493	41.9784	37.6512
SEIL-433	SEIL-433 r2	PACH-248	0.43	-10.0907	17.0381	1.0777	38.8176	36.0188
SEIL-437	SEIL-437	PACH-206	0.4	-10.3706	13.8285	1.15304	38.3413	33.2523
SEIL-437	SEIL-437 r1	PACH-206	0.39	-10.6084	13.2522	1.18889	39.4809	33.2082
SEIL-437	SEIL-437 r2	PACH-206	0.38	-10.5916	13.6839	1.22206	43.6909	35.7517
SEIL-438	SEIL-438	PACH-212	0.4	-11.1326	18.5513	1.275	43.7776	34.3353
SEIL-438	SEIL-438 r1	PACH-212	0.43	-11.2844	18.9665	1.28693	42.0384	32.6657
SEIL-438	SEIL-438 r2	PACH-212	0.43	-11.4576	18.7214	1.44536	45.8814	31.7438
SEIL-448	SEIL-448	MCV-272	0.39	-10.3668	25.1526	1.27867	42.6015	33.3171
SEIL-448	SEIL-448 r1	MCV-272	0.4	-10.3523	24.9627	1.16223	38.4215	33.0585
SEIL-448	SEIL-448 r2	MCV-272	0.39	-10.4169	25.1435	1.29351	44.1782	34.1539
SEIL-451	SEIL-451	MCV-294	0.42	-10.2589	19.9637	1.54374	40.2386	26.0657
SEIL-451	SEIL-451 r1	MCV-294	0.43	-10.3993	20.1078	1.72177	42.2072	24.5138
SEIL-451	SEIL-451 r2	MCV-294	0.38	-10.3448	19.6423	1.50783	39.0603	25.905
SEIL-453	SEIL- 453	MCV-296	0.43	-10.4098	20.312	2.04631	34.8472	17.0293
SEIL-453	SEIL-453 r1	MCV-296	0.41	-10.1948	20.6396	2.14016	37.0466	17.3102
SEIL-453	SEIL-453 r2	MCV-296	0.43	-10.3614	20.5004	2.16369	37.2635	17.2222

## Sheet: CN_MaizeStandards
Session ID	sample	𝛿15𝑁𝑚𝑒𝑎𝑛	𝛿15𝑁𝑠𝑑	𝛿13𝐶𝑚𝑒𝑎𝑛	𝛿13𝐶𝑠𝑑	𝑁%𝑚𝑒𝑎𝑛	𝑁%𝑠𝑑	𝐶%𝑚𝑒𝑎𝑛	𝐶%𝑠𝑑	n
Session 7.1	EA acetanilide	–5.0	0.1	–26.6	0.1	10.2	0.2	70.2	1.3	5
Session 10	EA acetanilide	–4.7	0.3	–26.5	0.2	10.3	0.3	70.1	2.1	5
Session 7.2	EA acetanilide	–4.9	0.152753	–26.6	0.057735	10.3333	0.057735	70.4333	0.702377	3
Session 7.1	peach	2.1	0.1	–26.0	0.2	2.8	0.1	45.9	1.1	4
Session 10	peach	2.8	0.5	–25.6	0.1	2.9	0	46	0.6	4
Session 7.2	peach	2.23333	0.057735	–26	0.1	2.8	0	45.8	0.2	3
Session 7.1	USGS 40	–4.5	0.1	–26.4	0.1	9.6	0.4	41.1	1.7	11
Session 10	USGS 40	–4.5	0.2	–26.4	0.2	9.6	0.3	40.8	0.5	11
Session 7.2	USGS 40	–4.5	0.0690066	–26.4	0.0899735	9.47143	0.125357	40.8	0.43589	7
Session 7.1	USGS 41a	47.6	0.1	36.6	0.2	9.5	0.1	40.7	0.3	7
Session 10	USGS 41a	47.6	0.3	36.6	0.1	9.6	0.1	41.2	0.4	7
Session 7.2	USGS 41a	47.5667	0.057735	36.5497	0.0471271	9.63333	0.152753	41.3	0.7	3

## Sheet: S_MaizeStandards
Reference Materials-UC Davis Stable Isotope Facility
Summary	%S	δ34SVCDT (‰) Expected	δ34SVCDT (‰) Mean*	δ34SVCDT (‰) Standard Deviation*	Use
Brightener (BBOT)	7.4	6.27	5.61	0.34	Quality Control
Cysteine (CYS1)	26.4	34.51	34.23	0.44	34S Scale Normalization
Glutathione (GLTH)	10.4	0.76	1.2	0.12	34S Linearity Correction, Elemental Totals
Blue-green algae (KBGA)	1.3	4.59	4.76	0.16	Drift, Quality Control
Scallop (SCAL)	--	--	--	--	Quality Control
Taurine (TAUR)	26.4	-2.64	-2.39	0.27	34S Drift Correction, Scale Normalization
* Mean and standard deviation excludes references below limit of quantification (LOQ)
Reference	δ34SVCDT (‰)	Total S (µg)	Comments
ALEN	11.87	0.78
ALEN	16.54	0.65
ALEN	11.71	1.07
BBOT	5.5	58.84
BBOT	5.76	51.39
BBOT	5.8	52.05
BBOT	5.94	58.04
BBOT	6.09	54.41
BBOT	6.5	57.95
BBOT	6.67	55.91
BBOT	6.96	56.51
BBOT	7.27	72.31
BBOT	7.17	55.07
CAFF	15.27	0.65
CAFF	12.55	0.56
CAFF	6.82	1.46
CYS1	34.29	25.93
CYS1	34.14	25.11
CYS1	34.42	26.11
CYS1	34.39	29.48
CYS1	34.98	27.62
CYS1	34.82	30.42
GLAC	15.15	0.6
GLAC	11.56	0.47
GLAC	6.48	0.69
GLTH	0.83	6.14
GLTH	0.95	8.97
GLTH	1.04	14.03
GLTH	0.57	36.15
GLTH	0.57	77.53
GLTH	0.98	112.32
GLTH	2.03	6.44
GLTH	2.17	8.79
GLTH	2.31	14.87
GLTH	2.04	36.84
GLTH	2.04	72.16
GLTH	2.49	108.48
KBGA	4.74	18.21
KBGA	4.67	18.86
KBGA	4.49	18.55
KBGA	4.57	18.01
KBGA	4.43	18.05
KBGA	4.56	19.32
KBGA	4.07	19.05
KBGA	4.24	20.59
KBGA	4.4	19.53
KBGA	4.52	18.27
KBGA	5.56	18.5
KBGA	5.25	20.44
SCAL	17.44	25.95
SCAL	17.52	26.58
SCAL	17.69	26.36
SCAL	18.26	27.21
SCAL	18.13	25.25
SCAL	18.39	24.62
SCAL	18.32	27.06
SCAL	18.41	25.86
SCAL	18.39	26.07
SCAL	18.33	26.77
SCAL	18.27	27.39
SCAL	18.45	26.76
SCAL	18.42	27.32
SCAL	17.98	28.75
SCAL	18.24	30.16
TAUR	-2.86	26.6
TAUR	-2.73	27.09
TAUR	-2.96	24.94
TAUR	-2.8	25.88
TAUR	-2.26	26.82
TAUR	-2.2	25.6

## Sheet: CNS_Fauna
Tübingen ID	Sample Number	Site	Genus	Species	common name	Element	Period	Collagen yield (mg/g)	Collagen yield (%)	%N	%C	C:N	Atomic C:N	%S	Atomic C:S	Atomic N:S	Atomic C:N	d15Ncollagen (‰, AIR)	d13Ccollagen (‰, VPDB)	d34Scollagen (‰, VCDT)
GUANO-017	17	Jahuay	Larus	sp.	Gull	coracoid	EH	73.4	7.34	15.45	43.44	2.81	3.28026	0.22	526.545	160.519	3.28	21.45	-13.01	16.78
GUANO-020	20	Jahuay	Pelecanus	thagus	Peruvian pelican	cervical vertebrae	LIP	159	15.9	17.47	48.83	2.7944	3.26092				3.26092	15.913	-11.62
GUANO-020a	20	Jahuay	Pelecanus	thagus	Peruvian pelican	cervical vertebrae	LIP	159	15.9	16.18	45.17	2.79	3.257	0.220968	545.117	167.368	3.26	16.17	-11.7	17.34
GUANO-020b	20	Jahuay	Pelecanus	thagus	Peruvian pelican	cervical vertebrae	LIP	159	15.9	16.21	45.27	2.79	3.25817	0.221982	543.828	166.912	3.26	16.05	-11.51	17.14
GUANO-020	20	Jahuay	Pelecanus	thagus	Peruvian pelican	cervical vertebrae	LIP		0	16.62	46.42	2.79	3.25852				3.26	16.04 (n=3)	-11.61 (n=3)	17.24 (n=2)
GUANO-021	21	Jahuay	Leucocarbo	bougainvilli	Guanay	furculum	LIP	177.7	17.77	17.45	48.84	2.7989	3.26533				3.26533	15.5473	-12.42
GUANO-021	21	Jahuay	Leucocarbo	bougainvilli	Guanay	furculum	LIP	177.7	17.77	16.33	45.78	2.8	3.27067	0.22	554.909	169.662	3.27	16.06	-12.29	16.49
GUANO-021	21	Jahuay	Leucocarbo	bougainvilli	Guanay	furculum	LIP		0	16.89	47.31	2.8	3.26791				3.25	15.80 (n=2)	-12.35 (n=2)	16.49 (n=1)
GUANO-022	22	Jahuay	Leucocarbo	bougainvilli	Guanay	furculum	LIP	137.2	13.72	16.45	45.69	2.78	3.24043				3.24	15.35	-11.9	16.77
GUANO-023	23	Jahuay	Leucocarbo	bougainvilli	Guanay	furculum	LIP	163.5	16.35	16.29	45.33	2.78	3.24647	0.215338	561.351	172.911	3.25	15.5	-11.5	16.61
GUANO-024a	24	Jahuay	Leucocarbo	bougainvilli	Guanay	furculum	LIP	155.4	15.54	16.21	45.05	2.78	3.24234	0.212402	565.595	174.44	3.24	15.58	-11.89	16.79
GUANO-024b	24	Jahuay	Leucocarbo	bougainvilli	Guanay	furculum	LIP	155.4	15.54	16.04	44.64	2.78	3.24688	0.210298	566.054	174.338	3.25	15.65	-11.89	16.66
GUANO-024	24	Jahuay	Leucocarbo	bougainvilli	Guanay	furculum	LIP		0	16.13	44.85	2.78	3.24396				3.25	15.62 (n=2)	-11.89 (n=2)	16.73 (n=2)
GUANO-025	25	Jahuay	Leucocarbo	bougainvilli	Guanay	furculum	LIP	168.2	16.82	15.95	44.37	2.78	3.24545	0.207799	569.397	175.444	3.25	15.91	-12.01	16.66
GUANO-027	27	Jahuay	Sula	variegata	Peruvian booby	coracoid	LIP	35.2	3.52	15.13	42.47	2.81	3.27484	0.215226	526.207	160.682	3.27	14.65	-11.59	16.63
GUANO-028	28	Jahuay	Sula	variegata	Peruvian booby	humerus	LIP	93.7	9.37	15.38	43.34	2.82	3.2876	0.221514	521.742	158.7	3.29	14.91	-10.32	16.97
GUANO-029	29	Jahuay	Sula	variegata	Peruvian booby	humerus	LIP	38.6	3.86	15.18	42.55	2.8	3.2702	0.21443	529.155	161.811	3.27	14.95	-9.94	16.95
GUANO-030	30	Jahuay	Spheniscus	humboldti	Humboldt penguin	carpomentatarus	EH	31.6	3.16	13.34	37.84	2.84	3.30935	0.23	438.725	132.571	3.31	18.16	-11.75	15.02
																	Average	16.1234	-11.62	16.6777
																	Std Dev	1.68	0.09	0.55

## Sheet: CNS_FaunaStandards
sample	𝛿15𝑁𝑚𝑒𝑎𝑛	𝛿15𝑁𝑠𝑑	𝛿13𝐶𝑚𝑒𝑎𝑛	𝛿13𝐶𝑠𝑑	n
Elch	2.66	0.04	-23.87	0	2
Kamel	8.03	0.06	-14.76	0.07	4
USGS-40	-4.54	0.02	-26.39	0.03	4
USGS-41a	47.55	0.21	36.76	0.07	4
sample	𝛿15𝑁𝑚𝑒𝑎𝑛	𝛿15𝑁𝑠𝑑	𝛿13𝐶𝑚𝑒𝑎𝑛	𝛿13𝐶𝑠𝑑	𝛿34S𝑚𝑒𝑎𝑛	𝛿34S𝑠𝑑	n
Elch	2.66	0.09	-23.87	0.06	6.7	0.32	7
Kamel	8.03	0.1	-14.76	0.1	13.61	0.27	7
IAEA-S1	-3.41	3.1	-27.89	1.14	0.88	0.41	3
IAEA-S2	0.66	1.66	-29.6	1.17	22.6	0.07	3
IAEA-S3	-0.92	2.69	-29.3	0.74	-29.89	0.12	3
